# Supplementary material for: Microbiomes of stony and soft deep-sea corals share rare core bacteria
Source: Microbiome. 2019 Jun 10;7:90. doi: 10.1186/s40168-019-0697-3 (PMC6558771; doi:10.1186/s40168-019-0697-3)
Supplement: Supplementary file 2 — Workflow with commented scripts and parameters. System information, scripts, and comments for each step in the QIIME analysis to produce OTUs and the DADA2 analysis to produce ASVs. (TXT 52 kb) [file 40168_2019_697_MOESM2_ESM.txt]

Additional File 2
Workflow with commented scripts and parameters

Analysis of 454 16S rRNA amplicon data from Lophelia pertusa, Primnoa pacifica,
Primnoa resedaeformis, Paramuricea placomus, Anthothela grandifloria, Anthothela sp.,
and Lateothela_grandiflora deep sea corals, showing specific filenames. Raw data
available from NCBI SRA in Bioprojects PRJNA296835, PRJNA297333, PRJNA305617, and 
PRJNA348705. Primary papers describing individual corals or coral groups:
     Lophelia pertusa DOI: 10.3389/fmicb.2017.00796
     Paramuricea placomus DOI:  10.7717/peerj.2529
     Anthothela spp. & Lateothela DOI:  10.3389/fmicb.2016.00458
     Primnoa spp. DOI: 10.1038/s41598-018-30901-z


System information
==================
         Platform:	linux2
   Python version:	2.7.3 (default, Aug  1 2012, 05:14:39)  [GCC 4.6.3]
Python executable:	/usr/bin/python

QIIME default reference information
===================================
For details on what files are used as QIIME's default references, see here:
 https://github.com/biocore/qiime-default-reference/releases/tag/0.1.2

Dependency versions
===================
          QIIME library version:	1.9.1
           QIIME script version:	1.9.1
qiime-default-reference version:	0.1.2
                  NumPy version:	1.9.2
                  SciPy version:	0.15.1
                 pandas version:	0.16.1
             matplotlib version:	1.4.3
            biom-format version:	2.1.4
                   h5py version:	2.5.0 (HDF5 version: 1.8.4)
                   qcli version:	0.1.1
                   pyqi version:	0.3.2
             scikit-bio version:	0.2.3
                 PyNAST version:	1.2.2
                Emperor version:	0.9.51
                burrito version:	0.9.1
       burrito-fillings version:	0.1.1
              sortmerna version:	SortMeRNA version 2.0, 29/11/2014
              sumaclust version:	SUMACLUST Version 1.0.00
                  swarm version:	Swarm 1.2.19 [May 26 2015 15:28:37]
                          gdata:	Installed.

Greengenes release gg_13_8 (August 2013)


Individual coral data sets were previously processed through QIIME, so the files have 
been processed (as shown in individual papers) using scripts:
> process_sff.py 
> split_libraries.py 
> denoiser_preprocess.py
> denoiser.py
> inflate_denoiser_output.py
> truncate_reverse_primer.py

Take the "inflated_seqs_rev_primer_truncated.fna" file from each coral group and combine
together into a single file "outseqs.fasta".


> cat anthothela_inflated_seqs_rev_primer_truncated.fna lophelia_inflated_seqs_rev_primer_truncated.fna paramuricea_inflated_seqs_rev_primer_truncated.fna  primnoa_inflated_seqs_rev_primer_truncated.fna > outseqs.fasta

#Concatenates the four fasta files from the separate coral studies into a single file for subsequent processing


> pick_open_reference_otus.py -i outseqs.fasta -m usearch61 -o usearch61_openref_Green/ -f 

#Only way to implement new sub-sampled open-reference clustering; Rideout et al. (2014) https://peerj.com/articles/545/
#Runs pick_otus.py, pick_rep_set.py, align_seqs.py, assign_taxonomy.py, make_otu_table.py, make_phylogeny.py
#use usearch61 instead of uclust b/c better AND has chimera-checking incorporated
#Alignment is performed with PyNAST, taxonomy is assigned with uclust
#Singletons are removed from the OTU table as a default (--min_otu_size = 2)
#Default reference database is greengenes 


> cd uclust_assigned_taxonomy

#4427 lines in rep_set_tax_assignments.txt by wc -l
#grep -c  k__Bact = 2946 + grep Unassigned 1480; one Archaea, 48 Chloroplasts; 10 mitochondria (need to remove)


> cd pynast_aligned_seqs
#1068 sequences in rep_set_failures.fasta; check the first 3 in BLAST to see if really bad
#Top few looked ok, but bottom ones were real garbage, so want to move forward using the 
#otu_table_mc2_w_tax_no_pynast_failures.biom rather than otu_table_mc2_w_tax.biom 


> cd usearch61_openref_Green
> filter_taxa_from_otu_table.py -i otu_table_mc2_w_tax_no_pynast_failures.biom -o otu_table_final.biom -n c__Chloroplast,f__mitochondria,k__Archaea

#Removing one Archaea, 48 Chloroplast and 10 mitochondrial sequences.
# > biom convert -i file.biom -o file.txt --to-tsv  to make input & output biom tables viewable as text, and use > wc -l file.txt to count lines
#Input 4427, output 3307 (confirmed removal of archaea, chloroplasts and mitochondria)


> biom summarize_table -i otu_table_final.biom -o summary_otu_table_final.txt

#Use 'more' to look at output table. Gives seq numbers so you can determine lowest sample number for rarefaction
#Num samples: 66
#Num observations: 3305
#Total count: 2231555
#Table density (fraction of non-zero values): 0.055

#Counts/sample summary:
#Min: 71.0
#Max: 298116.0
#Median: 14466.500
#Mean: 33811.439
#Std. dev.: 53888.648
#Sample Metadata Categories: None provided
#Observation Metadata Categories: taxonomy

#Counts/sample detail:
#ROV.2012.NF02.Q7: 71.0
#NF12.19Q6: 280.0
#NF12.19Q7: 384.0
#NF12Q6: 605.0
#NF12Q7: 689.0
#ROV.2013.RB.686.KQ2: 945.0
#RB684Q2: 1040.0
#NF20Q1: 1101.0
#RB686Q3: 1946.0
#AKPP3: 2327.0
#RB687Q2: 2561.0
#RB684Q1: 2566.0
#RB684Q3: 3183.0
#ROV.2013.RB.688.KQ2: 4259.0
#NF10Q6: 4262.0
#NF12.19Q1: 4287.0
#ROV.2013.RB.687.KQ3: 4637.0
#RB684Q4: 4754.0
#NF9Q7: 5024.0
#NF12.19Q5: 5589.0
#RB684Q5: 5821.0
#NF9Q6: 6773.0
#NF12.19Q2: 7226.0
#NF6Q6: 7549.0
#ROV.2013.RB.687.KQ4: 10152.0
#ROV.2012.NF17.Q7: 10328.0
#NF5Q7: 11428.0
#ROV.2012.NF18.Q7: 11964.0
#ROV.2012.NF16.Q6: 12426.0
#ROV.2012.NF18.Q6: 13032.0
#RB688Q3: 13162.0
#ROV.2013.RB.687.KQ5: 14265.0
#ROV.2013.RB.688.KQ1: 14274.0
#NF6Q7: 14659.0
#NF2Q6: 17037.0
#ROV.2012.NF01.Q7: 17232.0
#ROV.2012.NF15.Q6: 19004.0
#AKPP4: 22142.0
#AK325: 22243.0
#NF1Q6: 22450.0
#AKUT1: 23068.0
#NF5Q6: 23286.0
#ROV.2012.NF15.Q7: 24551.0
#ROV.2013.RB.686.KQ4: 24843.0
#ROV.2012.NF16.Q7: 25055.0
#ROV.2012.NF13.Q7: 26050.0
#ROV.2012.NF17.Q6: 26817.0
#ROV.2012.NF13.Q6: 29471.0
#ROV.2013.RB.686.KQ5: 32471.0
#AK342: 35370.0
#ROV06Q3: 39939.0
#AKPP1: 43163.0
#AKPP2: 44283.0
#3705K3: 47098.0
#ROV02Q1: 47499.0
#ROV09Q1: 49968.0
#ROV05Q2: 65118.0
#3731K3: 71226.0
#3705K10: 74767.0
#ROV08Q3: 90036.0
#ROV03Q3: 109986.0
#ROV07Q1: 122102.0
#3705K6: 131776.0
#ROV02Q2: 146935.0
#RB688Q4: 254884.0
#RB688Q5: 298116.0

#Created file ids.txt listing the 15 samples with lowest sequence numbers. Removing these
#15 samples will allow rarefaction to 4,287 and retains 3 Paramuricea samples.
#Also created file ids2.txt that lists 24 samples with seq < 10,000. Removing these
#24 samples will allow rarefaction to 10,152 but loses all Paramuricea samples.
#Will run both ways to see the difference.


> filter_samples_from_otu_table.py -i otu_table_final.biom -o filtered_otu_table_4287.biom --sample_id_fp ids.txt --negate_sample_id_fp

#Created file ids.txt listing the 15 samples with counts below 4,287
#Script discards samples where the id is listed in ids.txt


> biom summarize_table -i filtered_otu_table_4287.biom -o summary_otu_table_filtered_4287.txt

#Use 'more' to look at output table. Gives seq numbers so you can determine lowest sample number for rarefaction
Num samples: 51
Num observations: 3305
Total count: 2205336
Table density (fraction of non-zero values): 0.060

Counts/sample summary:
 Min: 4287.0
 Max: 298116.0
 Median: 23068.000
 Mean: 43241.882
 Std. dev.: 58019.481
 Sample Metadata Categories: None provided
 Observation Metadata Categories: taxonomy

Counts/sample detail:
 NF12.19Q1: 4287.0
 ROV.2013.RB.687.KQ3: 4637.0
 RB684Q4: 4754.0
 NF9Q7: 5024.0
 NF12.19Q5: 5589.0
 RB684Q5: 5821.0
 NF9Q6: 6773.0
 NF12.19Q2: 7226.0
 NF6Q6: 7549.0
 ROV.2013.RB.687.KQ4: 10152.0
 ROV.2012.NF17.Q7: 10328.0
 NF5Q7: 11428.0
 ROV.2012.NF18.Q7: 11964.0
 ROV.2012.NF16.Q6: 12426.0
 ROV.2012.NF18.Q6: 13032.0
 RB688Q3: 13162.0
 ROV.2013.RB.687.KQ5: 14265.0
 ROV.2013.RB.688.KQ1: 14274.0
 NF6Q7: 14659.0
 NF2Q6: 17037.0
 ROV.2012.NF01.Q7: 17232.0
 ROV.2012.NF15.Q6: 19004.0
 AKPP4: 22142.0
 AK325: 22243.0
 NF1Q6: 22450.0
 AKUT1: 23068.0
 NF5Q6: 23286.0
 ROV.2012.NF15.Q7: 24551.0
 ROV.2013.RB.686.KQ4: 24843.0
 ROV.2012.NF16.Q7: 25055.0
 ROV.2012.NF13.Q7: 26050.0
 ROV.2012.NF17.Q6: 26817.0
 ROV.2012.NF13.Q6: 29471.0
 ROV.2013.RB.686.KQ5: 32471.0
 AK342: 35370.0
 ROV06Q3: 39939.0
 AKPP1: 43163.0
AKPP2: 44283.0
 3705K3: 47098.0
 ROV02Q1: 47499.0
 ROV09Q1: 49968.0
 ROV05Q2: 65118.0
 3731K3: 71226.0
 3705K10: 74767.0
 ROV08Q3: 90036.0
 ROV03Q3: 109986.0
 ROV07Q1: 122102.0
 3705K6: 131776.0
 ROV02Q2: 146935.0
 RB688Q4: 254884.0
 RB688Q5: 298116.0


> single_rarefaction.py -i filtered_otu_table_4287.biom -o otu_table_final_rarefied4287.biom -d 4287

#Rarefaction step to compare all samples to the depth of 4287 sequences


> biom summarize_table -i otu_table_final_rarefied4287.biom -o summary_otu_table_rarefied4287.txt

#Examine output to confirm all samples are now 4287 each


> mkdir Alpha_Diversity_rare4287/

#Need output directory for next steps	


> alpha_diversity.py -i otu_table_final_rarefied4287.biom -m observed_species,observed_otus,ace,chao1,simpson_reciprocal,shannon,simpson_e -o Alpha_Diversity_rare4287/Alpha_Diversity_rare4287.txt -t rep_set.tre
#nano Alpha_Diversity_rare4287/Alpha_Diversity_rare4287.txt

        observed_species        observed_otus   ace     chao1   simpson_reciprocal      shannon simpson_e
NF2Q6   361.0   361.0   438.766497367   444.380952381   12.0451418314   5.66060599989   0.0333660438542
NF6Q7   374.0   374.0   469.065609105   446.735632184   11.0219535058   5.30038047765   0.0294704639192
NF5Q7   260.0   260.0   377.929933834   357.0   7.09702705489   4.60371239744   0.0272962579034
NF9Q6   270.0   270.0   308.772919371   298.0   10.1163199309   5.32268845513   0.0374678515958
NF1Q6   109.0   109.0   182.096261981   174.333333333   1.91381397514   1.97543914693   0.0175579263775
NF6Q6   255.0   255.0   297.233791847   301.578947368   10.8712944554   5.21314145961   0.0426325272762
AK325   150.0   150.0   182.168542127   203.8125        8.10181196045   4.15574746021   0.0540120797363
AKPP1   44.0    44.0    112.267616279   102.5   1.06598177543   0.339538458068  0.0242268585325
AKPP2   81.0    81.0    189.040033284   158.214285714   1.1689008031    0.743366787345  0.0144308741123
RB684Q5 273.0   273.0   317.86691563    312.333333333   5.76317911123   5.12605561655   0.021110546195
AKPP4   136.0   136.0   215.663881008   193.033333333   3.37041837793   2.84058757015   0.024782488073
NF12.19Q2       105.0   105.0   112.446857216   122.142857143   5.07203424562   3.60726187357   0.0483050880535
ROV02Q2 50.0    50.0    97.3337737262   89.4285714286   1.23149578705   0.845685137436  0.0246299157409
ROV05Q2 319.0   319.0   521.119773382   480.956521739   3.7891239605    3.60387046947   0.0118781315376
3705K10 216.0   216.0   350.231842087   354.0   6.38531351788   4.13808492236   0.0295616366569
NF12.19Q5       176.0   176.0   191.633421053   195.894736842   5.09838537727   4.58183217172   0.0289680987345
RB684Q4 214.0   214.0   267.569514032   308.55  9.82084662356   5.0452032193    0.0458918066521
AK342   65.0    65.0    127.696388963   117.8   1.42926482685   1.19932503004   0.0219886896438
NF9Q7   127.0   127.0   140.869492783   143.153846154   7.3114766555    4.38422290853   0.0575706823268
3731K3  51.0    51.0    78.1919956733   72.1111111111   2.29097389616   1.8149376104    0.0449210567875
ROV09Q1 31.0    31.0    50.2081278068   53.75   2.25640415859   1.58906591817   0.0727872309221
ROV02Q1 98.0    98.0    187.611263239   160.217391304   1.80810460863   1.6697892835    0.0184500470268
ROV06Q3 37.0    37.0    75.5198186855   50.9090909091   1.31454636008   0.892620466112  0.035528280002
ROV03Q3 62.0    62.0    107.20661157    105.5   1.69578145693   1.65140607817   0.0273513138215
ROV07Q1 34.0    34.0    60.3686823812   64.0    1.68376607427   1.32641225522   0.0495225315962
ROV08Q3 39.0    39.0    56.8542326845   56.1428571429   1.6351361078    1.3758930385    0.0419265668667
3705K3  41.0    41.0    66.5486929043   56.0    1.96408955889   1.67023591377   0.0479046233876
3705K6  41.0    41.0    56.4175863297   48.0909090909   3.04403980261   2.07572203583   0.0742448732345
NF5Q6   75.0    75.0    101.540060339   117.0   1.4160326379    1.28876773489   0.018880435172
AKUT1   110.0   110.0   186.359075955   191.666666667   1.76877286412   1.87127882298   0.0160797533101
NF12.19Q1       106.0   106.0   110.385320768   110.5   5.98922723313   3.96517749838   0.0565021437088
ROV.2012.NF18.Q6        33.0    33.0    61.4839650146   59.25   5.07439255815   2.64310857203   0.153769471459
ROV.2013.RB.687.KQ5     44.0    44.0    78.394604481    65.375  4.1295798757    2.51572559355   0.0938540880841
RB688Q3 357.0   357.0   402.790480143   403.721311475   7.95473320496   5.48292355986   0.0222821658402
RB688Q4 127.0   127.0   472.855445607   339.666666667   5.95036315654   3.05495787603   0.0468532532011
ROV.2013.RB.687.KQ4     77.0    77.0    155.207084697   167.3   1.7926025466    1.7972000274    0.0232805525532
ROV.2012.NF16.Q7        34.0    34.0    66.0726321614   68.0    2.09494177129   1.56454190435   0.0616159344498
RB688Q5 38.0    38.0    71.1137768215   55.0    2.22614006232   1.86269232671   0.0585826332188
ROV.2013.RB.688.KQ1     52.0    52.0    100.787993921   102.0   1.73285973726   1.58383266098   0.0333242257165
ROV.2012.NF16.Q6        119.0   119.0   254.958203369   242.473684211   1.22619942855   0.988312014027  0.0103041968785
ROV.2013.RB.686.KQ4     21.0    21.0    26.4574650938   31.5    2.67861544975   1.60897723694   0.127553116655
ROV.2012.NF17.Q6        29.0    29.0    57.0935310412   59.3333333333   1.63597537131   1.24006430917   0.0564129438383
ROV.2012.NF01.Q7        31.0    31.0    67.6271972656   65.0    1.73277804717   1.25771326446   0.0558960660376
ROV.2013.RB.687.KQ3     44.0    44.0    63.109195973    66.6666666667   4.9963744525    2.71938781707   0.11355396483
ROV.2012.NF18.Q7        52.0    52.0    119.031106398   119.666666667   4.15933358756   2.47952897007   0.0799871843762
ROV.2012.NF15.Q7        38.0    38.0    68.9459313242   68.6    2.81603988896   1.85977654259   0.0741063128674
ROV.2012.NF13.Q7        35.0    35.0    53.4894833105   44.75   3.59971195831   2.15683592153   0.102848913095
ROV.2013.RB.686.KQ5     48.0    48.0    70.3592811672   73.5    3.74717361984   2.38117184768   0.07806611708
ROV.2012.NF15.Q6        23.0    23.0    42.0884824518   32.4285714286   2.57109491498   1.55653021392   0.111786735434
ROV.2012.NF17.Q7	39.0	39.0	73.1052631579	60.8571428571	4.41972898741	2.47284242321	0.113326384293
ROV.2012.NF13.Q6	26.0	26.0	41.5254086512	39.2	2.05282402844	1.5027091906	0.0789547703245


> summarize_taxa_through_plots.py -o Alpha_Diversity_rare42870/taxa_summary4287/ -i otu_table_final_rarefied4287.biom 

#Generates everyone's favorite bar graphs of relative abundance at Phylum to Genus level

> alpha_rarefaction.py -i otu_table_final_rarefied4287.biom -o Rarefaction/ -t rep_set.tre -m deepcoral_map.txt -e 4287

#Generates rarefaction curves to see if sequencing was exhaustive enough


> beta_diversity.py -i otu_table_final_rarefied4287.biom -m unweighted_unifrac,weighted_unifrac,binary_sorensen_dice,bray_curtis -o compar_div_rare4287/ -t rep_set.tre

#To compare weighted/uweighted and phylogenetic/taxonomic metrics


> principal_coordinates.py -i compar_div_rare4287/ -o compar_div_rare4287_PCoA/

#Conducts principal coordinate analysis on each of the beta diversity stats (e.g., unweighted unifrac)


> make_2d_plots.py -i compar_div_rare4287_PCoA/pcoa_weighted_unifrac_otu_table_final_rarefied4287.txt -m ../deepcoral_map.txt -o PCoA_2D_plot_WU_4287/
	
#Making 2D PCoA plots based on weighted unifrac OTU table


> make_2d_plots.py -i compar_div_rare4287_PCoA/pcoa_unweighted_unifrac_otu_table_final_rarefied4287.txt -m ../deepcoral_map.txt -o PCoA_2D_plot_UU_4287/

#Making 2D PCoA plots based on unweighted unifrac OTU table


> make_2d_plots.py -i compar_div_rare4287_PCoA/pcoa_binary_sorensen_dice_otu_table_final_rarefied4287.txt  -m ../deepcoral_map.txt -o PCoA_2D_plot_BSD_4287/
	
#Making 2D PCoA plots based on binary sorensen dice OTU table


> make_2d_plots.py -i compar_div_rare4287_PCoA/pcoa_bray_curtis_otu_table_final_rarefied4287.txt    -m ../deepcoral_map.txt -o PCoA_2D_plot_BC_4287/

#Making 2D PCoA plots based on bray curtis OTU table
	
__________________________________________________________________________________________

	
> filter_samples_from_otu_table.py -i otu_table_final.biom -o filtered_otu_table_10152.biom --sample_id_fp ids2.txt --negate_sample_id_fp

#Created file ids2.txt listing the 24 samples with counts below 10,000.
#Script discards samples where the id is listed in ids2.txt


> biom summarize_table -i filtered_otu_table_10152.biom -o summary_otu_table_filtered_10152.txt

#Use 'more' to look at output table. Gives seq numbers so you can determine lowest sample number for rarefaction
Num samples: 42
Num observations: 3305
Total count: 2153676
Table density (fraction of non-zero values): 0.060

Counts/sample summary:
 Min: 10152.0
 Max: 298116.0
 Median: 25552.500
 Mean: 51278.000
 Std. dev.: 61003.129
 Sample Metadata Categories: None provided
 Observation Metadata Categories: taxonomy

Counts/sample detail:
 ROV.2013.RB.687.KQ4: 10152.0
 ROV.2012.NF17.Q7: 10328.0
 NF5Q7: 11428.0
 ROV.2012.NF18.Q7: 11964.0
 ROV.2012.NF16.Q6: 12426.0
 ROV.2012.NF18.Q6: 13032.0
 RB688Q3: 13162.0
 ROV.2013.RB.687.KQ5: 14265.0
 ROV.2013.RB.688.KQ1: 14274.0
 NF6Q7: 14659.0
 NF2Q6: 17037.0
 ROV.2012.NF01.Q7: 17232.0
 ROV.2012.NF15.Q6: 19004.0
 AKPP4: 22142.0
 AK325: 22243.0
 NF1Q6: 22450.0
 AKUT1: 23068.0
 NF5Q6: 23286.0
 ROV.2012.NF15.Q7: 24551.0
 ROV.2013.RB.686.KQ4: 24843.0
 ROV.2012.NF16.Q7: 25055.0
 ROV.2012.NF13.Q7: 26050.0
 ROV.2012.NF17.Q6: 26817.0
 ROV.2012.NF13.Q6: 29471.0
 ROV.2013.RB.686.KQ5: 32471.0
 AK342: 35370.0
 ROV06Q3: 39939.0
 AKPP1: 43163.0
 AKPP2: 44283.0
 3705K3: 47098.0
 ROV02Q1: 47499.0
 ROV09Q1: 49968.0
 ROV05Q2: 65118.0
 3731K3: 71226.0
 3705K10: 74767.0
 ROV08Q3: 90036.0
 ROV03Q3: 109986.0
 ROV07Q1: 122102.0
 3705K6: 131776.0
 ROV02Q2: 146935.0
 RB688Q4: 254884.0
 RB688Q5: 298116.0


> single_rarefaction.py -i filtered_otu_table_10152.biom -o otu_table_final_rarefied10152.biom -d 10152

#Rarefaction step to compare all samples to the depth of 10,152 sequences

	
> biom summarize_table -i otu_table_final_rarefied10152.biom -o summary_otu_table_rarefied10152.txt

#Examine output to confirm all samples are now 10,152 each


> mkdir Alpha_Diversity_rare10152/

#Need output directory for next steps	


> alpha_diversity.py -i otu_table_final_rarefied10152.biom -m observed_species,observed_otus,ace,chao1,simpson_reciprocal,shannon,simpson_e -o Alpha_Diversity_rare10152/Alpha_Diversity_rare10152.txt -t rep_set.tre
#nano Alpha_Diversity_rare10152/Alpha_Diversity_rare10152.txt

        observed_species        observed_otus   ace     chao1   simpson_reciprocal      shannon simpson_e
NF2Q6   447.0   447.0   497.424849718   500.564516129   11.8979847226   5.67522210984   0.0266174154869
NF6Q7   479.0   479.0   540.065506247   543.666666667   11.0317494162   5.38275837255   0.0230307921006
NF5Q7   333.0   333.0   383.591872851   376.322033898   7.34003388592   4.70483749673   0.0220421438016
NF1Q6   157.0   157.0   197.249457948   197.037037037   1.89687041268   2.00000161723   0.0120819771508
AK325   186.0   186.0   204.7767517     211.833333333   8.40678682806   4.23896686456   0.0451977786455
AKPP1   66.0    66.0    130.659215355   117.0   1.0692969015    0.359819729439  0.0162014682046
AKPP2   108.0   108.0   134.509867069   126.6   1.18447577596   0.816545641261  0.0109673682959
AKPP4   184.0   184.0   247.291709627   241.6   3.38869026956   2.85683317915   0.0184167949432
ROV02Q2 72.0    72.0    124.621523912   109.714285714   1.21958159742   0.812673216289  0.0169386332975
ROV05Q2 454.0   454.0   684.098788378   666.75  3.7548769486    3.6267779387    0.0082706540718
3705K10 324.0   324.0   488.454645983   457.982142857   6.47776889882   4.23469920711   0.0199931138853
AK342   85.0    85.0    134.868888889   118.0   1.4493953225    1.23621737208   0.0170517096764
3731K3  73.0    73.0    93.6901041667   85.3529411765   2.32028464303   1.87068928654   0.0317847211374
ROV09Q1 52.0    52.0    82.4206580591   77.6666666667   2.21772735798   1.57304581739   0.042648603038
ROV02Q1 169.0   169.0   360.432201919   307.181818182   1.81690551279   1.69526362968   0.010750920194
ROV06Q3 55.0    55.0    86.1802542204   78.0    1.34552037458   0.96756760611   0.0244640068106
ROV03Q3 88.0    88.0    148.175194424   174.666666667   1.7302245786    1.6843662187    0.0196616429387
ROV07Q1 54.0    54.0    90.1343724805   73.7142857143   1.71085598556   1.33261434012   0.031682518251
ROV08Q3 62.0    62.0    68.2875816993   65.2352941176   1.62595774562   1.4053995126    0.0262251249293
3705K3  63.0    63.0    107.977346278   103.625 1.93316993106   1.65973804564   0.030685237001
3705K6  53.0    53.0    89.6486563669   91.5    2.95507786135   2.02970845416   0.0557561860632
NF5Q6   117.0   117.0   158.543753327   152.285714286   1.4467784614    1.37025489363   0.0123656278752
AKUT1   151.0   151.0   205.906638199   206.434782609   1.77335340251   1.89916277726   0.0117440622683
ROV.2012.NF18.Q6        52.0    52.0    100.923017308   86.5    5.10380447303   2.67615681562   0.0981500860198
ROV.2013.RB.687.KQ5     60.0    60.0    104.891357422   85.0    4.09899559735   2.504425186     0.0683165932892
RB688Q3 417.0   417.0   443.545352726   443.52  7.71600101879   5.5199229207    0.0185035995654
RB688Q4 215.0   215.0   734.481909483   662.0   6.06151006453   3.08306034677   0.0281930700676
ROV.2013.RB.687.KQ4     113.0   113.0   200.373741517   183.0   1.80817970175   1.80451793601   0.016001590281
ROV.2012.NF16.Q7        52.0    52.0    108.303243053   169.0   2.16091582499   1.61201447705   0.0415560735575
RB688Q5 61.0    61.0    116.807272855   115.375 2.20499267535   1.85204792084   0.0361474209074
ROV.2013.RB.688.KQ1     72.0    72.0    132.24991478    134.0   1.74409669985   1.59751342189   0.0242235652758
ROV.2012.NF16.Q6        201.0   201.0   397.626367271   353.052631579   1.22569349138   1.00730562034   0.00609797756906
ROV.2013.RB.686.KQ4     28.0    28.0    37.6663188379   50.5    2.65413159049   1.60033114421   0.094790413946
ROV.2012.NF17.Q6        42.0    42.0    59.6578645235   66.0    1.67728187359   1.27761838596   0.0399352827045
ROV.2012.NF01.Q7        58.0    58.0    91.6367168426   88.0    1.79127645095   1.33638978457   0.0308840767405
ROV.2012.NF18.Q7        96.0    96.0    234.184186267   236.0   4.19062517154   2.51284389721   0.0436523455369
ROV.2012.NF15.Q7        44.0    44.0    79.7140788748   86.75   2.82501631476   1.85126364564   0.0642049162445
ROV.2012.NF13.Q7        50.0    50.0    76.7862424242   85.0    3.59667552396   2.14911952989   0.0719335104792
ROV.2013.RB.686.KQ5     57.0    57.0    76.4784718481   87.6    3.78456382178   2.37743448125   0.0663958565224
ROV.2012.NF15.Q6        40.0    40.0    81.513878504    75.0    2.57264621069   1.58950801285   0.0643161552673
ROV.2012.NF17.Q7        54.0    54.0    108.690914917   90.1111111111   4.43224443715   2.47521102586   0.082078600688
ROV.2012.NF13.Q6        36.0    36.0    55.1304909697   71.0    2.07962953442   1.53020890518   0.0577674870672


> summarize_taxa_through_plots.py -o Alpha_Diversity_rare10152/taxa_summary10152/ -i otu_table_final_rarefied10152.biom 

#Generates everyone's favorite bar graphs of relative abundance at Phylum to Genus level


> alpha_rarefaction.py -i otu_table_final_rarefied10152.biom -o Rarefaction_10152/ -t rep_set.tre -m ../deepcoral_map.txt -e 10152

#Generates rarefaction curves to see if sequencing was exhaustive enough


> beta_diversity.py -i otu_table_final_rarefied10152.biom -m unweighted_unifrac,weighted_unifrac,binary_sorensen_dice,bray_curtis -o compar_div_rare101527/ -t rep_set.tre

#To compare weighted/uweighted and phylogenetic/taxonomic metrics


> principal_coordinates.py -i compar_div_rare10152/ -o compar_div_rare10152_PCoA/

#Conducts principal coordinate analysis on each of the beta diversity stats (e.g., unweighted unifrac)


> make_2d_plots.py -i compar_div_rare10152_PCoA/pcoa_weighted_unifrac_otu_table_final_rarefied10152.txt -m ../deepcoral_map.txt -o PCoA_2D_plot_WU_10152/
	
#Making 2D PCoA plots based on weighted unifrac OTU table


> make_2d_plots.py -i compar_div_rare10152_PCoA/pcoa_unweighted_unifrac_otu_table_final_rarefied10152.txt -m ../deepcoral_map.txt -o PCoA_2D_plot_UU_10152/

#Making 2D PCoA plots based on unweighted unifrac OTU table


> make_2d_plots.py -i compar_div_rare10152_PCoA/pcoa_binary_sorensen_dice_otu_table_final_rarefied10152.txt  -m ../deepcoral_map.txt -o PCoA_2D_plot_BSD_10152/
	
#Making 2D PCoA plots based on binary sorensen dice OTU table


> make_2d_plots.py -i compar_div_rare10152_PCoA/pcoa_bray_curtis_otu_table_final_rarefied10152.txt    -m ../deepcoral_map.txt -o PCoA_2D_plot_BC_10152/

#Making 2D PCoA plots based on bray curtis OTU table

___________________________________________________________________________________

Analysis of the 7 deep-sea coral Roche 454 amplicon data via the DADA2 pipeline

#Using QIIME version 1.9.1 to convert the 454 files to individual fastq files so they will be compatible with the DADA2 pipeline

#Lophelia files were provided from the sequence vendor demultiplexed as individual sequence (.fna) and quality (.qual) files, so began with those files for that coral. 
#The other coral datasets were multiplexed across three separate runs and had been previously processed using QIIME version 1.9.1  (as shown in individual papers)via script
#process_sff.py, so all other coral data began from the output files from this script.

> split_libraries.py -m Plate_3008_map.txt -f ID2UZ7K01.fna,ID2UZ7K02.fna -q ID2UZ7K01.qual,ID2UZ7K02.qual -d -w 50 -g -r -l 200 -L 700 -M 1 -b 10 -n 1000000 -o split_libraries_Anthotela1

#To separate out all the Anthothela and Lateothela samples from one of two 454 runs

> split_libraries.py -m Plate_3009_map.txt -f ID4F0Y301.fna,ID4F0Y302.fna -q ID4F0Y301.qual,ID4F0Y302.qual -d -w 50 -g -r -l 200 -L 700 -M 1 -b 10 -n 2000000 -o split_libraries_Anthothela2

#To separate out all the Anthothela and Lateothela samples from the second of two 454 runs

> split_libraries.py -m paramuriceaprim1_map.txt -f H8MF54001.fna,H8MF54002.fna -q H8MF54001.qual,H8MF54002.qual -d -w 50 -g -r -l 200 -L 700 -M 1 -b 10 -n 2000000 -o split_libraries_Paramuricea

 #To separate out the three Paramuricea samples of sufficient sequencing depth  (2 more samples were present on a separate 454 run but had few samples and would be discarded later so no point in including them)

> split_libraries.py -m Primnoa3008_map.txt -f ID2UZ7K01.fna,ID2UZ7K02.fna -q ID2UZ7K01.qual,ID2UZ7K02.qual -d -w 50 -g -r -l 200 -L 700 -M 1 -b 10 -n 1000000 -o split_libraries_Primnoa1

#To separate out all the Primnoa samples from one of two 454 runs

> split_libraries.py -m Primnoaprim1_map.txt -f H8MF54001.fna,H8MF54002.fna -q H8MF54001.qual,H8MF54002.qual -d -w 50 -g -r -l 200 -L 700 -M 1 -b 10 -n 2000000 -o split_libraries_Primnoa2

#To separate out all the Primnoa samples from one of two 454 runs

#For the individual samples of Lophelia, run:
> convert_fastaqual_fastq.py -f seqs.fna -q seqs.qual -o fastq_files/

#Converts files from separate fasta and qual into fastq format

#For each of the split_libraries folders (Anthothela1, Anthothela2, Paramuricea, Primnoa1 and Primnoa2) cd to the folder and run:

> convert_fastaqual_fastq.py -f seqs.fna -q seqs.qual -o fastq_files/

#Converts files from separate fasta and qual into fastq format; but still all lumped together by coral/sequencing run. Need to cd into each fastq_files folder and run:

> split_sequence_file_on_sample_ids.py -i seqs.fastq --file_type fastq -o out_fastq/ 

#This generates a separate fastq file for each coral sample
#Grouped all 66 samples into a single folder and then removed the 15 samples with low sequence reads (as determined during previous QIIME analysis: 
ROV.2012.NF02.Q7
NF12.19Q6
NF12.19Q7
NF12Q6
NF12Q7
ROV.2013.RB.686.KQ2
RB684Q2
NF20Q1
RB686Q3
AKPP3
RB687Q2
RB684Q1
RB684Q3
ROV.2013.RB.688.KQ2
NF10Q6

#This reduces the total sample number to 51 (as in the original QIIME OTU analysis)

#RStudio (R version 3.5.1 (2018-07-02) -- "Feather Spray"
#Follow beginning of tutorial https://benjjneb.github.io/dada2/ITS_workflow.html to remove primers (modified since there are no reverse reads in 454 datasets)
#dada2 version 1.9.2
#ShortRead version 1.38.0
#Biostrings version 2.48.0
#Cutadapt 2.0 with Python 3.7.1

#First need to trim all primer sequences prior to running DADA2

> path <- "~/Desktop/DADA2_analysis/deepcoral_fastq"
> list.files(path)

> FWD <- "AYTGGGYDTAAAGNG"
> REV <- "CCGTCAATTYYTTTRAGTTT"

#Forward V4 and reverse V5 primers

> allOrients <- function(primer) {
    # Create all orientations of the input sequence
    require(Biostrings)
    dna <- DNAString(primer)  # The Biostrings works w/ DNAString objects rather than character vectors
    orients <- c(Forward = dna, Complement = complement(dna), Reverse = reverse(dna), 
        RevComp = reverseComplement(dna))
    return(sapply(orients, toString))  # Convert back to character vector
}
> FWD.orients <- allOrients(FWD)
> REV.orients <- allOrients(REV)
> FWD.orients

#Output
#         Forward        Complement           Reverse           RevComp 
#"AYTGGGYDTAAAGNG" "TRACCCRHATTTCNC" "GNGAAATDYGGGTYA" "CNCTTTAHRCCCART" 

> REV.orients

#Output
#               Forward             Complement                Reverse                RevComp 
#"CCGTCAATTYYTTTRAGTTT" "GGCAGTTAARRAAAYTCAAA" "TTTGARTTTYYTTAACTGCC" "AAACTYAAARRAATTGACGG" 

> fnFs <- sort(list.files(path, pattern = ".fastq", full.names = TRUE))
> fnFs.filtN <- file.path(path, "filtN", basename(fnFs))
> filterAndTrim(fnFs, fnFs.filtN, maxN = 0, multithread = TRUE)

#Prefiltering any sequences to remove those with Ns. Put N-filtered files in filtN/ subdirectory
#Ran into problems using Cutadapt on the filtN files; ShortRead had put hidden characters at the beginning that I could not see in text editor or figure out how to remove
#Solved problem by creating a file unfilt of the original fastq files to see if those would make it through Cutadapt

> fnFs.unfilt <- file.path(path, "unfilt", basename(fnFs))

> primerHits <- function(primer, fn) {
    # Counts number of reads in which the primer is found
    nhits <- vcountPattern(primer, sread(readFastq(fn)), fixed = FALSE)
    return(sum(nhits > 0))
}
>rbind(FWD.ForwardReads = sapply(FWD.orients, primerHits, fn = fnFs.unfilt[[1]]),  
    REV.ForwardReads = sapply(REV.orients, primerHits, fn = fnFs.unfilt[[1]]))

#Counting the number of times the primers appear in the reads, considering all orientations; since 454 not paired end data, there are only forward reads
#                 Forward Complement Reverse RevComp
#FWD.ForwardReads       0          0       0       0
#REV.ForwardReads       0          0       0   18690

#Essentially the same as what I saw when looking at N-filtered reads. No forward primers detected and approximately the same number of reverse primers.
#Maybe forward primers were already removed during demultiplexing?

> cutadapt <- "/Users/ckellogg/miniconda3/bin/cutadapt"

#If you use Cutadapt, please cite DOI:10.14806/ej.17.1.200

> path.cut <- file.path(path, "cutadapt")
> if(!dir.exists(path.cut)) dir.create(path.cut)
> fnFs.cut <- file.path(path.cut, basename(fnFs))

> REV.RC <- dada2:::rc(REV)

> R1.flags <- paste("-g", FWD, "-a", REV.RC) 

#Trim the reverse-complement of REV off of R1 (forward reads)

> for(i in seq_along(fnFs)) {
   system2(cutadapt, args = c(R1.flags, "-n", 2, "-m", 325, # -n 2 required to remove FWD and REV from reads; -m to remove reads <325bp
                             "-o", fnFs.cut[i],   # output file
                             fnFs.unfilt[i])) # input file
}

#Cutadapt successfully ran. Seems like it trimmed some Forward primers even though none where found by primerHits, and definitely lots of reverse were trimmed. Will run count again to sanity check.
#Reads that were less than 325 were removed because if you don't specify a minimum length it causes an error later during the quality profile step

> primerHits <- function(primer, fn) {
    # Counts number of reads in which the primer is found
    nhits <- vcountPattern(primer, sread(readFastq(fn)), fixed = FALSE)
    return(sum(nhits > 0))
}
> rbind(FWD.ForwardReads = sapply(FWD.orients, primerHits, fn = fnFs.cut[[1]]),  
    REV.ForwardReads = sapply(REV.orients, primerHits, fn = fnFs.cut[[1]]))

#                 Forward Complement Reverse RevComp
#FWD.ForwardReads       0          0       0       0
#REV.ForwardReads       0          0       0       0

#Appears that all primers have been successfully removed. 

> path <- "~/Desktop/DADA2_analysis/deepcoral_fastq/cutadapt/"
> fnFs <- sort(list.files(path, pattern = ".fastq", full.names = TRUE))
> sample.names <- sapply(strsplit(basename(fnFs), "_"), `[`, 1)

#Extracting sample names, assuming filenames have format: SAMPLENAME_XXX.fastq

> plotQualityProfile(fnFs[1:2])

#Screening through in sets of 2 to 4 to visualize the graph of quality profile; all samples seem to drop in quality after 325 bp

#AK325: 22,596 reads
#AK342: 35,496 reads
#AKPP1: 43,731 reads
#AKPP2: 43,645 reads
#AKPP4: 22,185 reads
#AKUT1: 21,560 reads
#LP.3705K10.ATL: 93,550 reads
#LP.3705K3.ATL: 61,584 reads
#LP.3705K6.ATL: 163,106 reads
#LP.3731K3.VK906: 92,814 reads
#LP.ROV02Q1.VK826: 66,834 reads
#LP. ROV02Q2.VK826: 197,518 reads
#LP.ROV03Q3.VK826: 147,895 reads
#LP.ROV05Q2.VK906: 83,204 reads
#LP.ROV06Q3.VK906: 58,485 reads
#LP.ROV07Q1.WFS: 184,530 reads
#LP.ROV08Q3.WFS: 135,218 reads
#LP.ROV09Q1.WFS: 72,168 reads
#NF12.19Q1: 3,406 reads
#NF12.19Q2: 7,329 reads
#NF12.19Q5: 5,794 reads
#NF1Q6: 35,279 reads
#NF2Q6: 17,213 reads
#NF5Q6: 22,824 reads
#NF5Q7: 14,801 reads
#NF6Q6: 12,092 reads
#NF6Q7: 16,434 reads
#NF9Q6: 17,934 reads
#NF9Q7: 8,523 reads
#RB684Q4: 6,344 reads
#RB684Q5: 5,765 reads
#RB688Q3: 13,338 reads
#RB688Q4: 160,840 reads
#RB688Q5: 24,1829 reads
#ROV.2012.NF01.Q7: 15,830 reads
#ROV.2012.FN13.Q6: 26,054 reads
#R0V.2012.NF13.Q7: 22,820 reads
#ROV.2012.NF15.Q6: 18,010 reads
#ROV.2012.NF15.Q7: 22,517 reads
#ROV.2012.NF16.Q6: 11,927 reads
#ROV.2012.NF16.Q7: 23,187 reads
#ROV.2012.NF17.Q6: 22,040 reads
#ROV.2012.NF17.Q7: 8,452 reads
#ROV.2012.NF18.Q6: 9,651 reads
#ROV.2012.NF18.Q7: 7,388 reads
#ROV.2013.RB.686.KQ4: 18,656 reads
#ROV.2013.RB.686.KQ5: 27,616 reads
#ROV.2013.RB.687.KQ3: 2,018 reads
#ROV.2013.RB.687.KQ4: 2,181 reads
#ROV.2013.RB.687.KQ5: 12,936 reads
#ROV.2013.RB.688.KQ1: 13,083 reads

#Split up the sequences into datasets based on original 454 runs (6 separate runs total) in order to process each run through the filter and inference modules of DADA2 individually
#Runs are separated because error rates vary by run; data will then be merged together to remove chimeras and assign taxonomy

#Filtering run3008
> path <- "~/Desktop/DADA2_analysis/deepcoral_fastq/cutadapt/run3008/"
> filtpath <- file.path(path, "filtered") # Filtered files go into the filtered/ subdirectory
> fns <- list.files(path, pattern=".fastq") 

> out <- filterAndTrim(file.path(path,fns), file.path(filtpath,fns), 
              truncLen=325, maxN=0, maxEE=1, truncQ=11, rm.phix=TRUE,
              compress=TRUE, verbose=TRUE, multithread=TRUE)
> out

#              reads.in reads.out
#RB684Q4.fastq     6344      6249
#RB684Q5.fastq     5765      5632
#RB688Q3.fastq    13338     13024
#RB688Q4.fastq   160840    155879
#RB688Q5.fastq   241829    228623

#Filtering run3009
> path <- "~/Desktop/DADA2_analysis/deepcoral_fastq/cutadapt/run3009/"
> filtpath <- file.path(path, "filtered") # Filtered files go into the filtered/ subdirectory
> fns <- list.files(path, pattern=".fastq") 

> out <- filterAndTrim(file.path(path,fns), file.path(filtpath,fns), 
              truncLen=325, maxN=0, maxEE=1, truncQ=11, rm.phix=TRUE,
              compress=TRUE, verbose=TRUE, multithread=TRUE)
> out

#                          reads.in reads.out
#ROV.2012.NF01.Q7.fastq       15830     15604
#ROV.2012.NF13.Q6.fastq       26054     25671
#ROV.2012.NF13.Q7.fastq       22820     22515
#ROV.2012.NF15.Q6.fastq       18010     17779
#ROV.2012.NF15.Q7.fastq       22517     22196
#ROV.2012.NF16.Q6.fastq       11927     11773
#ROV.2012.NF16.Q7.fastq       23187     22889
#ROV.2012.NF17.Q6.fastq       22040     21797
#ROV.2012.NF17.Q7.fastq        8452      8319
#ROV.2012.NF18.Q6.fastq        9651      9498
#ROV.2012.NF18.Q7.fastq        7388      7184
#ROV.2013.RB.686.KQ4.fastq    18656     18429
#ROV.2013.RB.686.KQ5.fastq    27616     27074
#ROV.2013.RB.687.KQ3.fastq     2018      1941
#ROV.2013.RB.687.KQ4.fastq     2181      2011
#ROV.2013.RB.687.KQ5.fastq    12936     12684
#ROV.2013.RB.688.KQ1.fastq    13083     12881

#Filtering runprim1
> path <- "~/Desktop/DADA2_analysis/deepcoral_fastq/cutadapt/runprim1/"
> filtpath <- file.path(path, "filtered") # Filtered files go into the filtered/ subdirectory
> fns <- list.files(path, pattern=".fastq") 

> out <- filterAndTrim(file.path(path,fns), file.path(filtpath,fns), 
              truncLen=325, maxN=0, maxEE=1, truncQ=11, rm.phix=TRUE,
              compress=TRUE, verbose=TRUE, multithread=TRUE)
> out

#                reads.in reads.out
#AK325.fastq        22596     22013
#AK342.fastq        35496     34718
#AKPP1.fastq        43731     42590
#AKPP2.fastq        43645     42666
#AKPP4.fastq        22185     21077
#AKUT1.fastq        21560     21001
#NF12.19Q1.fastq     3406      3291
#NF12.19Q2.fastq     7329      7189
#NF12.19Q5.fastq     5794      5622
#NF1Q6.fastq        35279     34582
#NF2Q6.fastq        17213     16548
#NF5Q6.fastq        22824     22397
#NF5Q7.fastq        14801     14383
#NF6Q6.fastq        12092     11689
#NF6Q7.fastq        16434     15978
#NF9Q6.fastq        17934     17540
#NF9Q7.fastq         8523      8376

#Filtering run120223
> path <- "~/Desktop/DADA2_analysis/deepcoral_fastq/cutadapt/run120223/"
> filtpath <- file.path(path, "filtered") # Filtered files go into the filtered/ subdirectory
> fns <- list.files(path, pattern=".fastq") 

> out <- filterAndTrim(file.path(path,fns), file.path(filtpath,fns), 
              truncLen=325, maxN=0, maxEE=1, truncQ=11, rm.phix=TRUE,
              compress=TRUE, verbose=TRUE, multithread=TRUE)
> out

#                       reads.in reads.out
#LP.ROV02Q2.VK826.fastq   197518    152702
#LP.ROV03Q3.VK826.fastq   147895    111614
#LP.ROV07Q1.WFS.fastq     184530    133636
#LP.ROV08Q3.WFS.fastq     135218     98878

#Filtering run120224
> path <- "~/Desktop/DADA2_analysis/deepcoral_fastq/cutadapt/run120224/"
> filtpath <- file.path(path, "filtered") # Filtered files go into the filtered/ subdirectory
> fns <- list.files(path, pattern=".fastq") 

> out <- filterAndTrim(file.path(path,fns), file.path(filtpath,fns), 
              truncLen=325, maxN=0, maxEE=1, truncQ=11, rm.phix=TRUE,
              compress=TRUE, verbose=TRUE, multithread=TRUE)
> out

#                       reads.in reads.out
#LP.3705K3.ATL.fastq       61584     47593
#LP.ROV02Q1.VK826.fastq    66834     53810
#LP.ROV06Q3.VK906.fastq    58485     42861
#LP.ROV09Q1.WFS.fastq      72168     56683

#Filtering run120302
> path <- "~/Desktop/DADA2_analysis/deepcoral_fastq/cutadapt/run120302/"
> filtpath <- file.path(path, "filtered") # Filtered files go into the filtered/ subdirectory
> fns <- list.files(path, pattern=".fastq") 

> out <- filterAndTrim(file.path(path,fns), file.path(filtpath,fns), 
              truncLen=325, maxN=0, maxEE=1, truncQ=11, rm.phix=TRUE,
              compress=TRUE, verbose=TRUE, multithread=TRUE)
> out

#                       reads.in reads.out
#LP.3705K10.ATL.fastq      93550     78981
#LP.3705K6.ATL.fastq      163106    139122
#LP.3731K3.VK906.fastq     92814     77401
#LP.ROV05Q2.VK906.fastq    83204     70739


#Inference run3008
> filtpath <- "~/Desktop/DADA2_analysis/deepcoral_fastq/cutadapt/run3008/filtered/"
> filts <- list.files(filtpath, pattern=".fastq", full.names=TRUE) 
> sample.names <- sapply(strsplit(basename(filts), "_"), `[`, 1) 
> names(filts) <- sample.names
# Learn error rates
> set.seed(100)
> err <- learnErrors(filts, nbases = 1e8, multithread=TRUE, randomize=TRUE)
# Infer sequence variants
> dds <- vector("list", length(sample.names))
> names(dds) <- sample.names
> for(sam in sample.names) {
  cat("Processing:", sam, "\n")
  derep <- derepFastq(filts[[sam]])
  dds[[sam]] <- dada(derep, err=err, HOMOPOLYMER_GAP_PENALTY=-1, BAND_SIZE=32, USE_QUALS=TRUE, multithread=TRUE, pool=TRUE)
}
# Construct sequence table and write to disk
> seqtab <- makeSequenceTable(dds)
> saveRDS(seqtab, "~/Desktop/DADA2_analysis/deepcoral_fastq/cutadapt/run3008/filtered/seqtab.rds") 

#Processing: RB684Q4.fastq 
#Sample 1 - 6249 reads in 2071 unique sequences.
#Processing: RB684Q5.fastq 
#Sample 1 - 5632 reads in 1958 unique sequences.
#Processing: RB688Q3.fastq 
#Sample 1 - 13024 reads in 4282 unique sequences.
#Processing: RB688Q4.fastq 
#Sample 1 - 155879 reads in 18444 unique sequences.
#Processing: RB688Q5.fastq 
#Sample 1 - 228623 reads in 18147 unique sequences.

#Inference run3009
> filtpath <- "~/Desktop/DADA2_analysis/deepcoral_fastq/cutadapt/run3009/filtered/"
> filts <- list.files(filtpath, pattern=".fastq", full.names=TRUE) 
> sample.names <- sapply(strsplit(basename(filts), "_"), `[`, 1) 
> names(filts) <- sample.names
# Learn error rates
> set.seed(100)
> err <- learnErrors(filts, nbases = 1e8, multithread=TRUE, randomize=TRUE)
# Infer sequence variants
> dds <- vector("list", length(sample.names))
> names(dds) <- sample.names
> for(sam in sample.names) {
  cat("Processing:", sam, "\n")
  derep <- derepFastq(filts[[sam]])
  dds[[sam]] <- dada(derep, err=err, HOMOPOLYMER_GAP_PENALTY=-1, BAND_SIZE=32, USE_QUALS=TRUE, multithread=TRUE, pool=TRUE)
}
# Construct sequence table and write to disk
> seqtab <- makeSequenceTable(dds)
> saveRDS(seqtab, "~/Desktop/DADA2_analysis/deepcoral_fastq/cutadapt/run3009/filtered/seqtab.rds") 

#Processing: ROV.2012.NF01.Q7.fastq 
#Sample 1 - 15604 reads in 2221 unique sequences.
#Processing: ROV.2012.NF13.Q6.fastq 
#Sample 1 - 25671 reads in 3534 unique sequences.
#Processing: ROV.2012.NF13.Q7.fastq 
#Sample 1 - 22515 reads in 2923 unique sequences.
#Processing: ROV.2012.NF15.Q6.fastq 
#Sample 1 - 17779 reads in 2451 unique sequences.
#Processing: ROV.2012.NF15.Q7.fastq 
#Sample 1 - 22196 reads in 2797 unique sequences.
#Processing: ROV.2012.NF16.Q6.fastq 
#Sample 1 - 11773 reads in 1936 unique sequences.
#Processing: ROV.2012.NF16.Q7.fastq 
#Sample 1 - 22889 reads in 3136 unique sequences.
#Processing: ROV.2012.NF17.Q6.fastq 
#Sample 1 - 21797 reads in 2730 unique sequences.
#Processing: ROV.2012.NF17.Q7.fastq 
#Sample 1 - 8319 reads in 1562 unique sequences.
#Processing: ROV.2012.NF18.Q6.fastq 
#Sample 1 - 9498 reads in 2030 unique sequences.
#Processing: ROV.2012.NF18.Q7.fastq 
#Sample 1 - 7184 reads in 1573 unique sequences.
#Processing: ROV.2013.RB.686.KQ4.fastq 
#Sample 1 - 18429 reads in 2246 unique sequences.
#Processing: ROV.2013.RB.686.KQ5.fastq 
#Sample 1 - 27074 reads in 3730 unique sequences.
#Processing: ROV.2013.RB.687.KQ3.fastq 
#Sample 1 - 1941 reads in 566 unique sequences.
#Processing: ROV.2013.RB.687.KQ4.fastq 
#Sample 1 - 2011 reads in 817 unique sequences.
#Processing: ROV.2013.RB.687.KQ5.fastq 
#Sample 1 - 12684 reads in 2379 unique sequences.
#Processing: ROV.2013.RB.688.KQ1.fastq 
#Sample 1 - 12881 reads in 1996 unique sequences.

#Inference runprim1
> filtpath <- "~/Desktop/DADA2_analysis/deepcoral_fastq/cutadapt/runprim1/filtered/"
> filts <- list.files(filtpath, pattern=".fastq", full.names=TRUE) 
> sample.names <- sapply(strsplit(basename(filts), "_"), `[`, 1) 
> names(filts) <- sample.names
# Learn error rates
> set.seed(100)
> err <- learnErrors(filts, nbases = 1e8, multithread=TRUE, randomize=TRUE)
# Infer sequence variants
> dds <- vector("list", length(sample.names))
> names(dds) <- sample.names
> for(sam in sample.names) {
  cat("Processing:", sam, "\n")
  derep <- derepFastq(filts[[sam]])
  dds[[sam]] <- dada(derep, err=err, HOMOPOLYMER_GAP_PENALTY=-1, BAND_SIZE=32, USE_QUALS=TRUE, multithread=TRUE, pool=TRUE)
}
# Construct sequence table and write to disk
> seqtab <- makeSequenceTable(dds)
> saveRDS(seqtab, "~/Desktop/DADA2_analysis/deepcoral_fastq/cutadapt/runprim1/filtered/seqtab.rds") 

#Processing: AK325.fastq 
#Sample 1 - 22013 reads in 5371 unique sequences.
#Processing: AK342.fastq 
#Sample 1 - 34718 reads in 5545 unique sequences.
#Processing: AKPP1.fastq 
#Sample 1 - 42590 reads in 5953 unique sequences.
#Processing: AKPP2.fastq 
#Sample 1 - 42666 reads in 5631 unique sequences.
#Processing: AKPP4.fastq 
#Sample 1 - 21077 reads in 4990 unique sequences.
#Processing: AKUT1.fastq 
#Sample 1 - 21001 reads in 3864 unique sequences.
#Processing: NF12.19Q1.fastq 
#Sample 1 - 3291 reads in 1133 unique sequences.
#Processing: NF12.19Q2.fastq 
#Sample 1 - 7189 reads in 2070 unique sequences.
#Processing: NF12.19Q5.fastq 
#Sample 1 - 5622 reads in 1824 unique sequences.
#Processing: NF1Q6.fastq 
#Sample 1 - 34582 reads in 5170 unique sequences.
#Processing: NF2Q6.fastq 
#Sample 1 - 16548 reads in 5312 unique sequences.
#Processing: NF5Q6.fastq 
#Sample 1 - 22397 reads in 2886 unique sequences.
#Processing: NF5Q7.fastq 
#Sample 1 - 14383 reads in 3916 unique sequences.
#Processing: NF6Q6.fastq 
#Sample 1 - 11689 reads in 3364 unique sequences.
#Processing: NF6Q7.fastq 
#Sample 1 - 15978 reads in 4942 unique sequences.
#Processing: NF9Q6.fastq 
#Sample 1 - 17540 reads in 3484 unique sequences.
#Processing: NF9Q7.fastq 
#Sample 1 - 8376 reads in 2241 unique sequences.

#Inference run120223
> filtpath <- "~/Desktop/DADA2_analysis/deepcoral_fastq/cutadapt/run120223/filtered/"
> filts <- list.files(filtpath, pattern=".fastq", full.names=TRUE) 
> sample.names <- sapply(strsplit(basename(filts), "_"), `[`, 1) 
> names(filts) <- sample.names
# Learn error rates
> set.seed(100)
> err <- learnErrors(filts, nbases = 1e8, multithread=TRUE, randomize=TRUE)
# Infer sequence variants
> dds <- vector("list", length(sample.names))
> names(dds) <- sample.names
> for(sam in sample.names) {
  cat("Processing:", sam, "\n")
  derep <- derepFastq(filts[[sam]])
  dds[[sam]] <- dada(derep, err=err, HOMOPOLYMER_GAP_PENALTY=-1, BAND_SIZE=32, USE_QUALS=TRUE, multithread=TRUE, pool=TRUE)
}
# Construct sequence table and write to disk
> seqtab <- makeSequenceTable(dds)
> saveRDS(seqtab, "~/Desktop/DADA2_analysis/deepcoral_fastq/cutadapt/run120223/filtered/seqtab.rds") 

#Processing: LP.ROV02Q2.VK826.fastq 
#Sample 1 - 152702 reads in 22398 unique sequences.
#Processing: LP.ROV03Q3.VK826.fastq 
#Sample 1 - 111614 reads in 22896 unique sequences.
#Processing: LP.ROV07Q1.WFS.fastq 
#Sample 1 - 133636 reads in 24584 unique sequences.
#Processing: LP.ROV08Q3.WFS.fastq 
#Sample 1 - 98878 reads in 22477 unique sequences.


#Inference run120224
> filtpath <- "~/Desktop/DADA2_analysis/deepcoral_fastq/cutadapt/run120224/filtered/"
> filts <- list.files(filtpath, pattern=".fastq", full.names=TRUE) 
> sample.names <- sapply(strsplit(basename(filts), "_"), `[`, 1) 
> names(filts) <- sample.names
# Learn error rates
> set.seed(100)
> err <- learnErrors(filts, nbases = 1e8, multithread=TRUE, randomize=TRUE)
# Infer sequence variants
> dds <- vector("list", length(sample.names))
> names(dds) <- sample.names
> for(sam in sample.names) {
  cat("Processing:", sam, "\n")
  derep <- derepFastq(filts[[sam]])
  dds[[sam]] <- dada(derep, err=err, HOMOPOLYMER_GAP_PENALTY=-1, BAND_SIZE=32, USE_QUALS=TRUE, multithread=TRUE, pool=TRUE)
}
# Construct sequence table and write to disk
> seqtab <- makeSequenceTable(dds)
> saveRDS(seqtab, "~/Desktop/DADA2_analysis/deepcoral_fastq/cutadapt/run120224/filtered/seqtab.rds") 

#Processing: LP.3705K3.ATL.fastq 
#Sample 1 - 47593 reads in 11149 unique sequences.
#Processing: LP.ROV02Q1.VK826.fastq 
#Sample 1 - 53810 reads in 7683 unique sequences.
#Processing: LP.ROV06Q3.VK906.fastq 
#Sample 1 - 42861 reads in 9916 unique sequences.
#Processing: LP.ROV09Q1.WFS.fastq 
#Sample 1 - 56683 reads in 9633 unique sequences.

#Inference run120302
> filtpath <- "~/Desktop/DADA2_analysis/deepcoral_fastq/cutadapt/run120302/filtered/"
> filts <- list.files(filtpath, pattern=".fastq", full.names=TRUE) 
> sample.names <- sapply(strsplit(basename(filts), "_"), `[`, 1) 
> names(filts) <- sample.names
# Learn error rates
> set.seed(100)
> err <- learnErrors(filts, nbases = 1e8, multithread=TRUE, randomize=TRUE)
# Infer sequence variants
> dds <- vector("list", length(sample.names))
> names(dds) <- sample.names
> for(sam in sample.names) {
  cat("Processing:", sam, "\n")
  derep <- derepFastq(filts[[sam]])
  dds[[sam]] <- dada(derep, err=err, HOMOPOLYMER_GAP_PENALTY=-1, BAND_SIZE=32, USE_QUALS=TRUE, multithread=TRUE, pool=TRUE)
}
# Construct sequence table and write to disk
> seqtab <- makeSequenceTable(dds)
> saveRDS(seqtab, "~/Desktop/DADA2_analysis/deepcoral_fastq/cutadapt/run120302/filtered/seqtab.rds") 

#Processing: LP.3705K10.ATL.fastq 
#Sample 1 - 78981 reads in 19853 unique sequences.
#Processing: LP.3705K6.ATL.fastq 
#Sample 1 - 139122 reads in 14336 unique sequences.
#Processing: LP.3731K3.VK906.fastq 
#Sample 1 - 77401 reads in 13262 unique sequences.
#Processing: LP.ROV05Q2.VK906.fastq 
#Sample 1 - 70739 reads in 18231 unique sequences.

#Merging the 6 runs, chimera check, and taxonomy assignment

# Merge multiple runs (if necessary)
> st1 <- readRDS("~/Desktop/DADA2_analysis/deepcoral_fastq/cutadapt/run3008/filtered/seqtab.rds")
> st2 <- readRDS("~/Desktop/DADA2_analysis/deepcoral_fastq/cutadapt/run3009/filtered/seqtab.rds")
> st3 <- readRDS("~/Desktop/DADA2_analysis/deepcoral_fastq/cutadapt/runprim1/filtered/seqtab.rds")
> st4 <- readRDS("~/Desktop/DADA2_analysis/deepcoral_fastq/cutadapt/run120223/filtered/seqtab.rds")
> st5 <- readRDS("~/Desktop/DADA2_analysis/deepcoral_fastq/cutadapt/run120224/filtered/seqtab.rds")
> st6 <- readRDS("~/Desktop/DADA2_analysis/deepcoral_fastq/cutadapt/run120302/filtered/seqtab.rds")
> st.all <- mergeSequenceTables(st1, st2, st3, st4, st5, st6)

# Remove chimeras
> seqtab <- removeBimeraDenovo(st.all, method="consensus", multithread=TRUE)

> track <- cbind(rowSums(seqtab))
> rownames(track) <- sample.names
> track

#Number of non-chimeric sequences remaining per sample
#RB684Q4.fastq               6115
#RB684Q5.fastq               5477
#RB688Q3.fastq              12694
#RB688Q4.fastq             153723
#RB688Q5.fastq             227141
#ROV.2012.NF01.Q7.fastq     15522
#ROV.2012.NF13.Q6.fastq     24930
#ROV.2012.NF13.Q7.fastq     21985
#ROV.2012.NF15.Q6.fastq     17655
#ROV.2012.NF15.Q7.fastq     21894
#ROV.2012.NF16.Q6.fastq     11489
#ROV.2012.NF16.Q7.fastq     22676
#ROV.2012.NF17.Q6.fastq     21701
#ROV.2012.NF17.Q7.fastq      8277
#ROV.2012.NF18.Q6.fastq      9398
#ROV.2012.NF18.Q7.fastq      7067
#ROV.2013.RB.686.KQ4.fastq  18321
#ROV.2013.RB.686.KQ5.fastq  26677
#ROV.2013.RB.687.KQ3.fastq   1900
#ROV.2013.RB.687.KQ4.fastq   1916
#ROV.2013.RB.687.KQ5.fastq  12418
#ROV.2013.RB.688.KQ1.fastq  12802
#AK325.fastq                21871
#AK342.fastq                33121
#AKPP1.fastq                39945
#AKPP2.fastq                42009
#AKPP4.fastq                20832
#AKUT1.fastq                20882
#NF12.19Q1.fastq             3228
#NF12.19Q2.fastq             7128
#NF12.19Q5.fastq             5475
#NF1Q6.fastq                34256
#NF2Q6.fastq                16185
#NF5Q6.fastq                22276
#NF5Q7.fastq                14085
#NF6Q6.fastq                11495
#NF6Q7.fastq                15549
#NF9Q6.fastq                17364
#NF9Q7.fastq                 8328
#LP.ROV02Q2.VK826.fastq    151910
#LP.ROV03Q3.VK826.fastq    110721
#LP.ROV07Q1.WFS.fastq      132996
#LP.ROV08Q3.WFS.fastq       98692
#LP.3705K3.ATL.fastq        47174
#LP.ROV02Q1.VK826.fastq     52875
#LP.ROV06Q3.VK906.fastq     42624
#LP.ROV09Q1.WFS.fastq       55907
#LP.3705K10.ATL.fastq       77091
#LP.3705K6.ATL.fastq       133282
#LP.3731K3.VK906.fastq      77110
#LP.ROV05Q2.VK906.fastq     68380

# Assign taxonomy (using Green Genes database to be consistent with OTU data; version 13_8)
tax <- assignTaxonomy(seqtab, "~/Desktop/DADA2_analysis/deepcoral_fastq/tax/gg_13_8_train_set_97.fa.gz", multithread=TRUE)
# Write to disk
saveRDS(seqtab, "~/Desktop/DADA2_analysis/deepcoral_fastq/seqtab_final_gg.rds") 
saveRDS(tax, "~/Desktop/DADA2_analysis/deepcoral_fastq/tax_final_gg.rds") 

# giving our seq headers more manageable names (ASV_1, ASV_2...)
> asv_seqs <- colnames(seqtab)
> asv_headers <- vector(dim(seqtab)[2], mode="character")

> for (i in 1:dim(seqtab)[2]) {
  asv_headers[i] <- paste(">ASV", i, sep="_")
}

# making and writing out a fasta of our final ASV seqs:
> asv_fasta <- c(rbind(asv_headers, asv_seqs))
> write(asv_fasta, "ASVs.fa")

# count table:
> asv_tab <- t(seqtab)
> row.names(asv_tab) <- sub(">", "", asv_headers)
> write.table(asv_tab, "ASVs_counts.txt", sep="\t", quote=F, col.names=NA)

# tax table:
asv_tax <- taxa
row.names(asv_tax) <- sub(">", "", asv_headers)
write.table(asv_tax, "ASVs_taxonomy.txt", sep="\t", quote=F, col.names=NA)

#Manually filtered taxonomy file to remove 89 ASVs that had NA for everything under Domain and also removed 3 more that had empty fields instead of NA. 
#Verified those sequences through RDP Classifier as unknown. Reduced taxa from 4391 to 4299 ASVs.

#Used BLASTn to query OTU sequences from Table 1 against ASV.fa file to determine which ASVs were most similar to which OTUs.
